# Supplementary material for: Analysis of networks of host proteins in the early time points following HIV transduction
Source: BMC Bioinformatics. 2019 Jul 17;20:398. doi: 10.1186/s12859-019-2990-3 (PMC6637640; doi:10.1186/s12859-019-2990-3)
Supplement: Supplementary file 3 — Statistical analysis of protein quantities. The gene name according to UniProt, the p value and z score for the 4 h and 12 h time points are listed in case of each protein. The lists are presented in ascending order of the p values. (XLSX 24 kb) [file 12859_2019_2990_MOESM3_ESM.xlsx]

## Sheet: Munka1
Protein (gene name)	p value 4 h	z score 4 h				Protein (gene name)	p value 12 h	z score 12 h
ACAT2	0.16846650730698	1.37714796008821				ACAT2	0.814036347816929	-0.235222107755302
ACTB	0.097711843713101	1.65604925904159				ACTB	0.209245917945842	1.25564166524151
AHCY	0.181669182647405	1.33563323168834				AHCY	0.471567546969118	-0.719930891379245
AHNAK	NA	NA				AHNAK	NA	NA
AHSG	0.637405260672578	-0.471329768539865				AHSG	NA	NA
AK2	0.76118582631792	0.303923955988745				AK2	0.390415076951022	-0.85886486278585
AKT1S1	NA	NA				AKT1S1	NA	NA
ALDOA	0.66487629467373	0.433190617352207				ALDOA	0.317618263619006	-0.999364266147446
ALYREF	0.696245760991754	0.390393273558805				ALYREF	0.997876909272018	-0.00266090276422477
APEX1	NA	NA				APEX1	NA	NA
APOA2	NA	NA				APOA2	NA	NA
APRT	NA	NA				APRT	NA	NA
ARHGDIA	NA	NA				ARHGDIA	NA	NA
ARL3	NA	NA				ARL3	NA	NA
ARPP19	NA	NA				ARPP19	NA	NA
ATP5B	0.259978890278455	1.12644102457844				ATP5B	0.107742759546759	1.6084221234715
ATP5H	NA	NA				ATP5H	NA	NA
BANF1	NA	NA				BANF1	NA	NA
BCLAF1	NA	NA				BCLAF1	NA	NA
BID	NA	NA				BID	NA	NA
BOLA2B	NA	NA				BOLA2B	NA	NA
BSG	NA	NA				BSG	NA	NA
C11orf58	NA	NA				C11orf58	NA	NA
C12orf43	NA	NA				C12orf43	NA	NA
C1QBP	0.948412690323962	-0.0647002166499713				C1QBP	0.626702864872021	0.486372809973933
C21orf33	0.996863157793741	-0.00393145881128804				C21orf33	NA	NA
CACYBP	NA	NA				CACYBP	NA	NA
CALD1	NA	NA				CALD1	NA	NA
CALM2	NA	NA				CALM2	NA	NA
CAPRIN1	0.930824641644828	0.0868073545054412				CAPRIN1	NA	NA
CBX3	NA	NA				CBX3	NA	NA
CCDC124	0.120499076780711	1.55268220032619				CCDC124	0.996601558503712	-0.00425932765079793
CCDC58	NA	NA				CCDC58	NA	NA
CCDC86	0.546551077169369	0.602936283665833				CCDC86	0.996696248345233	-0.00414065048696828
CCT2	0.278844118888023	1.08291958291365				CCT2	0.762713441847625	0.301919484696345
CCT5	0.952543403081732	0.0595131359069363				CCT5	0.604544703660259	0.517876120886372
CCT8	0.800854557203732	0.252241299857094				CCT8	NA	NA
CD2AP	NA	NA				CD2AP	NA	NA
CD2BP2	0.201069498464934	1.2785104615104				CD2BP2	NA	NA
CDKN2A	NA	NA				CDKN2A	NA	NA
CFL1	0.996731858183581	-0.00409601979465291				CFL1	NA	NA
CIRBP	NA	NA				CIRBP	NA	NA
CKB	0.176078436482729	1.35292861585689				CKB	0.594588689903671	-0.532198257203776
CKMT1B	0.92948879400529	-0.0884880346424855				CKMT1B	0.369710575627153	-0.897015632212049
CLEC4E	NA	NA				CLEC4E	NA	NA
CLTA	NA	NA				CLTA	NA	NA
CNBP	0.996863157898215	-0.00393145868034883				CNBP	NA	NA
CNN3	0.0930429579143113	1.67955998898886				CNN3	NA	NA
CNPY2	0.928064081066476	-0.0902807951579012				CNPY2	0.996867877424333	-0.00392554358589875
COA4	0.513165921001417	0.653916006412951				COA4	0.996679086799416	-0.00416215948030354
COX5A	0.298260721335339	1.04017044202734				COX5A	0.996603294480748	-0.00425715190651115
COX5B	0.996835167827012	-0.0039665393058268				COX5B	NA	NA
COX6B1	0.870424657295789	0.163119105444161				COX6B1	4.20167398718387e-05	4.09610060268891
CTTN	NA	NA				CTTN	NA	NA
CSDA	0.00241770747514155	3.03345502352869				CSDA	0.996661587194626	-0.00418409217336236
CSDE1	0.997992270793977	-0.00251631805330105				CSDE1	NA	NA
CSTF2	0.984413081364974	-0.0195365481855728				CSTF2	0.679827056661321	0.412699137740303
DBNL	NA	NA				DBNL	NA	NA
DCTN2	NA	NA				DCTN2	NA	NA
DCTPP1	NA	NA				DCTPP1	NA	NA
DDX17	0.648663336583764	0.455619891647755				DDX17	NA	NA
DPY30	NA	NA				DPY30	NA	NA
DRAP1	NA	NA				DRAP1	NA	NA
DUT	0.629475776873436	0.482464829771557				DUT	NA	NA
EDF1	NA	NA				EDF1	NA	NA
EEF1A1	0.0164718470797808	2.39828936411108				EEF1A1	0.211101682786084	-1.25054183564824
EEF1B2	0.499158736218612	0.675814013632878				EEF1B2	0.600948998017379	0.52303629204621
EEF1D	0.00725166312728153	2.6850607165402				EEF1D	0.458960404961471	0.74055977541658
EEF2	0.0626484133855654	1.86167855318594				EEF2	0.00332044769245212	-2.9364010168719
EIF1AX	NA	NA				EIF1AX	NA	NA
EIF3I	NA	NA				EIF3I	NA	NA
EIF4B	NA	NA				EIF4B	NA	NA
EIF4G1	NA	NA				EIF4G1	NA	NA
EIF5A2	NA	NA				EIF5A2	NA	NA
ENO1	0.404488674074663	0.833631491645624				ENO1	0.809970548409091	-0.24046402582375
ENSA	0.997992270822742	-0.00251631801724916				ENSA	NA	NA
EZR	0.996743780488432	-0.00408107727654261				EZR	0.998711544446948	-0.00161484026178151
FAM136A	0.577211572255717	0.557462355476063				FAM136A	0.925520988693619	0.0934815723793706
FAU	NA	NA				FAU	NA	NA
FDX1	NA	NA				FDX1	NA	NA
FKBP10	0.996771196209133	-0.00404671648246469				FKBP10	0.997994204100349	-0.00251389500542939
FKBP3	0.651553904491331	0.451604532093153				FKBP3	0.0984473614491852	-1.6524278529305
FUBP1	NA	NA				FUBP1	0.997893494499866	-0.0026401161906761
FUS	NA	NA				FUS	NA	NA
GAPDH	0.342964863885414	0.948323356711818				GAPDH	0.00286352430576721	-2.98202092042528
GDI2	NA	NA				GDI2	NA	NA
GINS4	NA	NA				GINS4	NA	NA
GLO1	NA	NA				GLO1	NA	NA
GLUL	NA	NA				GLUL	NA	NA
GOT1	NA	NA				GOT1	NA	NA
GRPEL1	NA	NA				GRPEL1	NA	NA
GSS	NA	NA				GSS	NA	NA
H2AFV	0.427003157765865	0.794330319303643				H2AFV	NA	NA
HDGF	0.996835167766262	-0.00396653938196623				HDGF	0.954634322140296	-0.056888114619697
HINT1	0.0586425262895043	-1.8908638116939				HINT1	0.224509066505246	-1.21462521713202
HINT2	NA	NA				HINT2	NA	NA
HIST1H1C	NA	NA				HIST1H1C	NA	NA
HIST1H1D	0.0442083241871319	-2.01211017635951				HIST1H1D	0.666183484166987	0.431391837235227
HIST1H1E	NA	NA				HIST1H1E	NA	NA
HIST1H2AB	NA	NA				HIST1H2AB	0.999999063314083	-1.17396170184318e-06
HIST1H2AD	0.741132613500617	0.33035384297789				HIST1H2AD	0.156492166981354	1.41696839857768
HIST1H2BB	0.106643625541176	1.61346451993423				HIST1H2BB	0.852895397226898	0.18542538763768
HIST1H2BG	NA	NA				HIST1H2BG	NA	NA
HIST1H4H	NA	NA				HIST1H4H	NA	NA
HIST3H3	NA	NA				HIST3H3	NA	NA
HMGA1	NA	NA				HMGA1	NA	NA
HMGB1	NA	NA				HMGB1	NA	NA
HN1	0.00712271260488841	2.69105183923554				HN1	0.996527548699888	-0.00435208604408934
HN1L	0.155919614015518	1.41892935174703				HN1L	0.0597908513819084	-1.88233274366792
HNRNPA0	NA	NA				HNRNPA0	NA	NA
HNRNPA1	0.151845755585463	1.43304227775913				HNRNPA1	0.219179939728936	1.22871164188025
HNRNPA2B1	0.135113052772919	1.4942394197419				HNRNPA2B1	0.474001777611532	0.715983110794724
HNRNPA3	NA	NA				HNRNPA3	NA	NA
HNRNPAB	NA	NA				HNRNPAB	NA	NA
HNRNPC	0.679079741663968	-0.413719230744823				HNRNPC	0.813259105730162	0.236223679611638
HNRNPH1	0.799606525815621	0.253856365708355				HNRNPH1	NA	NA
HNRNPH3	NA	NA				HNRNPH3	NA	NA
HNRNPK	0.390188605669424	0.859275376868625				HNRNPK	0.141029265277892	-1.47196893980535
HNRNPL	NA	NA				HNRNPL	NA	NA
HNRNPM	0.0726409227153182	1.79508020130748				HNRNPM	0.996862289598955	-0.00393254694049903
HNRNPR	0.9979922708088	-0.00251631803472385				HNRNPR	NA	NA
HNRNPU	0.258952563632182	1.12887027072257				HNRNPU	0.837815758240822	-0.204688176978875
HNRPDL	0.894535009514819	0.132568040188489				HNRPDL	NA	NA
HSP90AA1	NA	NA				HSP90AA1	NA	NA
HSP90AB1	0.433028280128372	-0.784020161624568				HSP90AB1	0.951543195628283	0.0607689792375051
HSPA1A	0.264072674005206	1.11681677692547				HSPA1A	0.472266721577172	-0.718795839415102
HSPA5	0.00119834917982159	-3.23927274988988				HSPA5	0.574035014925155	-0.562118895811798
HSPA8	NA	NA				HSPA8	NA	NA
HSPA9	0.730090388751015	0.345005296700593				HSPA9	0.666902987159567	0.430402348655233
HSPD1	0.288592040582621	1.06121535977635				HSPD1	0.47112979011443	0.720642025667191
HSPE1	0.257195684805194	1.13304421782401				HSPE1	0.184420531522124	1.32726652967279
HYPK	0.305446718954645	1.02482298501152				HYPK	NA	NA
IGF2BP1	NA	NA				IGF2BP1	NA	NA
ILF3	NA	NA				ILF3	NA	NA
ITGB7	NA	NA				ITGB7	NA	NA
KHDRBS1	NA	NA				KHDRBS1	NA	NA
KHSRP	0.947097118112339	-0.066352585679172				KHSRP	0.21182212421643	-1.24857072817203
KIAA1143	NA	NA				KIAA1143	NA	NA
LAMC1	NA	NA				LAMC1	NA	NA
LAP3	NA	NA				LAP3	NA	NA
LDHB	0.999158416318554	0.00105476892126888				LDHB	NA	NA
LLPH	NA	NA				LLPH	NA	NA
LMNA	NA	NA				LMNA	NA	NA
LMNB1	0.539185399390449	0.614045290240213				LMNB1	NA	NA
LRP1B	NA	NA				LRP1B	NA	NA
LRRC59	0.544116891441618	0.60659926003806				LRRC59	0.194265473647141	-1.2980636216414
LSM3	NA	NA				LSM3	NA	NA
LSM4	NA	NA				LSM4	NA	NA
LYZ	0.150208767928639	1.43879445494619				LYZ	0.166254120123637	-1.38434082133635
MANF	NA	NA				MANF	NA	NA
MAT2A	0.662044543561005	0.43709211760622				MAT2A	NA	NA
MAT2B	0.874973327120095	0.157344530401411				MAT2B	0.100922141778392	-1.6403994396598
MAX	NA	NA				MAX	NA	NA
MDC1	NA	NA				MDC1	NA	NA
MDH1	NA	NA				MDH1	NA	NA
MDH2	0.809905792912348	-0.240547566316769				MDH2	0.661254530248641	-0.438181759337193
MEA1	0.962519944448166	0.0469915722900993				MEA1	0.997994204100352	-0.00251389500542628
MEGF6	NA	NA				MEGF6	NA	NA
MRFAP1	0.970859156089261	0.0365307550452744				MRFAP1	NA	NA
MRPL12	0.8603645072646	0.175910180406653				MRPL12	0.969545752909773	0.038178010852298
MYEOV2	NA	NA				MYEOV2	NA	NA
MYH10	NA	NA				MYH10	NA	NA
MYH9	NA	NA				MYH9	NA	NA
MYL6	0.740800837501344	-0.330793014828607				MYL6	0.996538983589535	-0.00433775439995746
NACA	0.530549504999858	0.627167407772039				NACA	NA	NA
NAP1L1	0.587478091825273	0.542494214689418				NAP1L1	NA	NA
NAP1L4	0.479046808631744	0.707836481178021				NAP1L4	NA	NA
NCL	0.977990735769313	-0.0275880211482198				NCL	0.542024639843617	0.609754207644928
NDUFS6	NA	NA				NDUFS6	NA	NA
NME2	0.177445790085927	1.34866127273895				NME2	0.58705152086359	0.543113699490358
NOLC1	NA	NA				NOLC1	NA	NA
NONO	0.437045028720699	0.777192801286866				NONO	0.272660184934054	-1.09695701084459
NPM1	0.0289934829588171	2.18357512653557				NPM1	0.344666860343883	0.944984360874042
NUCKS1	NA	NA				NUCKS1	NA	NA
NUDC	0.505349837936458	0.666095848480147				NUDC	0.997997593288735	-0.00250964727431251
PA2G4	NA	NA				PA2G4	NA	NA
PAICS	NA	NA				PAICS	NA	NA
PARK7	0.413744028434484	0.817322716072907				PARK7	0.817428513617366	-0.230853632546911
PCMT1	NA	NA				PCMT1	0.997978372697454	-0.00253373678968391
PCNA	0.626979671695583	-0.485982361678281				PCNA	0.108250601474969	-1.60610609255095
PCNP	0.737452474296464	0.335228831982771				PCNP	0.996836188205366	-0.00396526044115275
PDAP1	NA	NA				PDAP1	NA	NA
PDCD5	NA	NA				PDCD5	NA	NA
PDIA3	0.826816600652479	-0.218786195650762				PDIA3	0.0258373782701028	2.22864734497636
PDLIM1	0.780605158978833	0.278530495273168				PDLIM1	0.996862289607384	-0.00393254692993412
PEBP1	NA	NA				PEBP1	NA	NA
PFDN1	0.976040146573687	0.0300337376153537				PFDN1	0.996760783286218	-0.00405976725316822
PFDN2	0.179924162708328	1.34098857292534				PFDN2	0.997926427118285	-0.00259884113282219
PFDN6	NA	NA				PFDN6	NA	NA
PFN1	0.347335531217464	0.939770037049533				PFN1	0.709785630680104	0.372144009682132
PGAM1	0.0288361525544246	2.18571923769102				PGAM1	0.589489550787034	0.539575885151164
PGK1	0.438683559597365	0.774418140285525				PGK1	0.84819460499484	-0.191422485379089
PHB	NA	NA				PHB	NA	NA
PIN1	0.265016747713519	1.11461194884507				PIN1	0.996867877439932	-0.00392554356634805
PIN4	NA	NA				PIN4	NA	NA
PKM	0.148753865734644	1.44394706644486				PKM	NA	NA
PNPO	NA	NA				PNPO	NA	NA
POLE3	0.561427661981129	0.580722252122046				POLE3	0.996653391241156	-0.00419436436785074
PPA1	NA	NA				PPA1	NA	NA
PPIA	0.584454120770012	0.546890270028658				PPIA	0.445902253660049	-0.762264338042182
PPIB	NA	NA				PPIB	NA	NA
PPIF	0.456994383830146	0.743805117332685				PPIF	0.997786202218422	-0.00277458761675741
PPM1G	NA	NA				PPM1G	NA	NA
PPP1R8	NA	NA				PPP1R8	NA	NA
PRDX1	0.64702377661796	-0.457900710222932				PRDX1	0.267572265594484	-1.10867070139338
PRDX2	0.589267119425095	-0.53989837382268				PRDX2	0.62532579990964	-0.488316325056453
PRDX3	0.997914722727185	-0.00261351046147518				PRDX3	0.99784364555033	-0.00270259280679126
PRDX6	0.156360825803587	1.4174177511407				PRDX6	0.996710512300108	-0.0041227731180764
PRKCSH	0.889193975321968	-0.139324190152108				PRKCSH	NA	NA
PRPF4B	NA	NA				PRPF4B	NA	NA
PRRC2A	NA	NA				PRRC2A	NA	NA
PRSS1	NA	NA				PRSS1	NA	NA
PSMA6	0.997992270787947	-0.00251631806085872				PSMA6	NA	NA
RANBP1	0.981574660298309	-0.0230947915779085				RANBP1	0.0904511559204113	-1.69302265026623
RAP1B	NA	NA				RAP1B	NA	NA
RBM3	0.455224152626519	0.746733982473738				RBM3	0.372426256321017	-0.891937830080842
RBMX	NA	NA				RBMX	NA	NA
RCC2	NA	NA				RCC2	NA	NA
RNASET2	NA	NA				RNASET2	NA	NA
RNPS1	NA	NA				RNPS1	NA	NA
RPL12	0.230655581938534	1.19867181410796				RPL12	0.96883200278483	-0.0390732315623797
RPL23A	0.484399304139641	0.699244405154276				RPL23A	0.517847038362869	-0.646667690211031
RPL24	NA	NA				RPL24	NA	NA
RPL26	NA	NA				RPL26	NA	NA
RPL29	0.69007809506453	-0.398749086769472				RPL29	NA	NA
RPL5	0.99673185820679	-0.0040960197655644				RPL5	NA	NA
RPL6	NA	NA				RPL6	NA	NA
RPL7A	NA	NA				RPL7A	NA	NA
RPLP1	NA	NA				RPLP1	NA	NA
RPLP2	NA	NA				RPLP2	NA	NA
RPS10	NA	NA				RPS10	NA	NA
RPS12	NA	NA				RPS12	NA	NA
RPS17L	0.386694342826478	-0.865627731554726				RPS17L	NA	NA
RPS19	0.771003089562247	0.291063062173163				RPS19	0.580884945435469	-0.55209255067473
RPS21	0.0610360214078035	1.87323441879697				RPS21	0.108098345450067	-1.60679955711308
RPS28	0.182599523553951	1.33279367011971				RPS28	0.316635084872593	-1.00139664619468
RPS5	0.297649041578062	1.04148816834137				RPS5	0.88969286186585	-0.138692858225585
RPS7	NA	NA				RPS7	0.198649228028988	1.2854094861719
RPSA	0.892512301484783	0.135125939528304				RPSA	0.996836188142876	-0.00396526051947275
RUVBL1	NA	NA				RUVBL1	NA	NA
SAFB	NA	NA				SAFB	NA	NA
SARNP	NA	NA				SARNP	NA	NA
SARS	0.68426652662207	0.406648014992636				SARS	NA	NA
SDHA	NA	NA				SDHA	NA	NA
SEPT2	0.961768090068168	0.0479349440458894				SEPT2	0.99778577871917	-0.00277511839640015
SERBP1	0.678101916296151	0.415054623559107				SERBP1	0.979102164321589	0.0261945481706381
SF1	0.482925876111897	0.70160444933046				SF1	NA	NA
SF3A1	NA	NA				SF3A1	NA	NA
SF3B2	0.986864452287975	0.0164637113771913				SF3B2	0.996862289640119	-0.00393254688890768
SFPQ	0.602949675378634	0.52016342468109				SFPQ	0.650421869304017	0.453176199376052
SNAP29	NA	NA				SNAP29	NA	NA
SNRPD1	NA	NA				SNRPD1	NA	NA
SNRPD2	NA	NA				SNRPD2	NA	NA
SNRPE	NA	NA				SNRPE	NA	NA
SNW1	0.595037778823194	0.531549889948721				SNW1	NA	NA
SOD1	0.552223927111931	0.59443092884955				SOD1	0.297689783815769	1.04140034215057
SRP14	0.967646858178556	0.0405597680648744				SRP14	0.996862289600079	-0.00393254693909066
SRP9	NA	NA				SRP9	NA	NA
SRRM2	NA	NA				SRRM2	NA	NA
SRSF1	NA	NA				SRSF1	NA	NA
SRSF10	NA	NA				SRSF10	NA	NA
SRSF3	NA	NA				SRSF3	NA	NA
SRSF4	NA	NA				SRSF4	NA	NA
SRSF5	NA	NA				SRSF5	NA	NA
SRSF6	0.0111909577540142	2.53667880473317				SRSF6	0.997823270045065	-0.00272812980973909
SSBP1	0.996499343617378	-0.00438743621024629				SSBP1	NA	NA
ST13	0.686690081034423	0.40335092834219				ST13	0.9967936486032	-0.0040185763507535
STIP1	0.996859102075339	-0.00393654193983295				STIP1	NA	NA
STMN1	0.156991483774216	1.41526271094381				STMN1	0.589351373572108	-0.539776212645725
SUB1	0.821068132404439	-0.22617137606458				SUB1	0.888469650223944	-0.140240909425601
SYNCRIP	NA	NA				SYNCRIP	NA	NA
TAF15	NA	NA				TAF15	NA	NA
TAGLN2	0.236356034865406	1.18414407675761				TAGLN2	0.996836188169149	-0.00396526048654449
TALDO1	0.997950635993438	-0.0025684997060742				TALDO1	NA	NA
TBCA	0.350645374502196	-0.933338206297475				TBCA	0.666682944420517	-0.430704915239533
TCOF1	0.297915428214043	1.04091407614048				TCOF1	0.996662761064323	-0.00418262093300175
THRAP3	NA	NA				THRAP3	NA	NA
TIMM13	0.242024545099865	1.16994141684117				TIMM13	0.996836188192783	-0.00396526045692305
TIMM8A	0.887707456973083	0.141205682625079				TIMM8A	0.630937694034246	-0.480407455455372
TIMM9	NA	NA				TIMM9	NA	NA
TJP1	NA	NA				TJP1	NA	NA
TKT	0.303120049290769	1.02976560720137				TKT	0.41591990734504	0.813520134168551
TMA7	NA	NA				TMA7	NA	NA
TMPO	NA	NA				TMPO	NA	NA
TNC	NA	NA				TNC	NA	NA
TPD52	0.713884005032184	0.366644774939263				TPD52	NA	NA
TPD52L2	0.40412389318889	-0.834278803910155				TPD52L2	NA	NA
TPI1	0.365917653851491	0.904146632948585				TPI1	0.552450659898954	-0.594091882494262
TPM1	NA	NA				TPM1	NA	NA
TPM3	0.136980400470979	1.48713029925716				TPM3	0.997750307931674	-0.00281957460977165
TRIM28	NA	NA				TRIM28	NA	NA
TUBA1C	NA	NA				TUBA1C	NA	NA
TUBB2A	NA	NA				TUBB2A	NA	NA
TUBB3	NA	NA				TUBB3	NA	NA
TUBB4B	NA	NA				TUBB4B	NA	NA
TXN	NA	NA				TXN	NA	NA
UCHL1	NA	NA				UCHL1	NA	NA
UQCRH	0.996794519841912	-0.00401748440614413				UQCRH	NA	NA
VBP1	NA	NA				VBP1	NA	NA
VCP	NA	NA				VCP	NA	NA
VDAC1	NA	NA				VDAC1	NA	NA
VIM	0.253299881740089	1.14237090022091				VIM	0.54905682668522	0.599174048336097
VLDLR	NA	NA				VLDLR	NA	NA
YBX1	0.0710534058527915	-1.80513598093974				YBX1	0.474415797593222	-0.715312773113127
YWHAB	NA	NA				YWHAB	NA	NA
YWHAQ	NA	NA				YWHAQ	NA	NA
YWHAZ	NA	NA				YWHAZ	NA	NA
ZNF428	NA	NA				ZNF428	NA	NA
ZRANB2	0.560595730292833	0.581956873431914				ZRANB2	0.996793648701679	-0.00401857622732684
